# Supplementary material for: Fluorescein-Labeled Thiacalix[4]arenes as Potential Theranostic Molecules: Synthesis, Self-Association, and Antitumor Activity
Source: Pharmaceutics. 2022 Oct 30;14(11):2340. doi: 10.3390/pharmaceutics14112340 (PMC9697307; doi:10.3390/pharmaceutics14112340)
Supplement: Supplementary file 1 [file pharmaceutics-14-02340-s001.zip]

Archive with 1 entries (1 files):
- pharmaceutics-1970994-supplementary.pdf
